# Supplementary material for: Pro-oxidant response and accelerated ferroptosis caused by synergetic Au(I) release in hypercarbon-centered gold(I) cluster prodrugs
Source: Nat Commun. 2022 Aug 9;13:4669. doi: 10.1038/s41467-022-32474-y (PMC9363434; doi:10.1038/s41467-022-32474-y)
Supplement: Supplementary file 4 — Source Data [file 41467_2022_32474_MOESM4_ESM.xls]

## Sheet: Fig4a
	PAA4				PAA5				PAA4-H				PAA5-H
0	102.768	104.62	93.8427	98.7698	102.769	104.619	93.8448	98.7678	104.359	104.427	99.0478	92.1665	98.659	99.1013	107.216	95.0241
0.5	64.3661	70.7038	74.6776	67.696	85.9229	95.7018	87.5699	91.9959	98.0318	104.052	104.632	103.232	106.419	97.799	99.829	105.219
1	38.1593	47.1809	44.496	42.5631	65.2332	59.4693	57.8223	58.5423	102.032	101.072	101.182	100.412	99.289	95.961	104.159	96.123
1.5	17.5373	19.7931	25.6999	31.9296	31.0446	26.4277	18.5018	18.0908	80.2381	76.6361	77.6101	68.8002	76.8052	81.7561	74.6952	81.1882
2	7.0113	7.2261	12.9185	13.1335	17.0608	4.2974	3.6799	3.7828	65.0913	46.7765	49.0175	55.1534	64.8733	65.1983	62.1954	74.1262
4	1.4262	0.9966	0.7817	1.8354	2.5476	2.0329	1.2095	1.3124	8.888	6.5911	3.2682	3.5773	29.8087	26.3707	29.4027	30.8637

## Sheet: Fig4b
1.03	0.67	0.61	0.94	0.76	1.28	2.61	1.21	1.28	2.34
1.02	0.91	0.62	0.75	0.71	1.4	2.99	1.22	1.25	1.47
0.95	0.7	0.51	0.9	0.78	1.54	2.67	1.19	1.46	2.38

## Sheet: Fig4c
2427	2941	2852	2733	2135
2479	2882	2843	2996	1938
2466	2965	2917	2613	2098

## Sheet: Fig4d
PBS	PBS	DFO 100μM	NAC 3 mM
1.05988	0.078792	0.193535	0.758366
1.00075	0.073657	0.23723	0.719407
0.939371	0.090567	0.398755	0.803982

## Sheet: Fig5b
	PAA4			PAA5			PA1
Whole cell	5.9756	5.9513	6.0609	7.0355	6.8041	6.7249	4.705	4.4345	4.2518
Mitochondria	0.603	0.6213	0.5421	0.8223	0.7736	0.8832	0.2741	0.3898	0.3594

## Sheet: Fig5d
	PBS			PAA4			PAA5			PA1
TrxR2	92.619	105.041	102.34	23.762	21.872	21.062	24.572	26.463	28.623	53.195	48.065	44.284
TrxR1	100	110.526	89.474	21.053	13.158	28.947	44.737	47.368	36.842	60.526	55.263	68.421

## Sheet: Fig5e
	PAA4			PAA5			PA1
0	1.02	1	1.03	1.02	0.95	1.03	1.01	1.05	0.94
1	2.15	2.29	2.12	1.66	1.72	1.82	1.06	1.02	1.12
2	2.7	3	2.77	1.91	1.89	1.78	1.31	1.19	1.18
4	3.27	3.6	3.42	2.33	2.56	2.38	1.93	1.73	1.87

## Sheet: Fig5h
NC	2	4	8		1	2	4
1.02499	1.27876	1.48923	1.33183		2.54682	2.69898	5.88263
1.00952	0.733047	1.11205	1.29734		1.3659	2.50977	4.48941
0.966419	1.11258	1.39604	1.54185		1.08316	3.47192	4.30163
NC	2	4	8	1	2	4
1.202	1.31619	1.17128	0.826427	1.08155	2.94719	7.03072
1.11536	0.986654	0.715367	1.08749	1.81572	5.64195	4.35738
0.745897	1.66785	1.2481	0.931273	0.549715	2.15346	1.39276

## Sheet: Fig6c
	PBS						PAA4						PAA5
0	0.06	0.14	0.14	0.29	0.08	0.25	0.04	0.06	0.12	0.08	0.11	0.1	0.25	0.14	0.19	0.04	0.32	0.05
7	0.2	1.62	1.06	1.09	0.95	1.3	0.09	0.21	0.19	0.13	0.25	0.13	0.67	0.64	0.53	0.15	0.45	0.11
14	0.7	4.31	2.33	2.93	2.18	3.91	0.1	0.35	0.45	0.33	0.32	0.27	1.19	0.93	0.81	0.13	1.11	0.45
21	9.38	12.39	15.08	10.94	10.9	12.17	0.89	2.11	0.79	0.38	0.54	0.39	4.15	2.65	2.88	0.27	1.4	1.37

## Sheet: Fig6d
	PBS	PAA4	PAA5
22	1
24	1
25	1
28	1
30	1
31	1
36		1
39		1
52		1
54		1
55		1
58		1
34			1
38			1
44			1
52			1
54			1
55			1

[truncated: 17 more sheets: Fig6e, Fig.S19, Fig.S20, Fig.S21, Fig.S24, Fig.S27, Fig.S28, Fig.S30, Fig.S31, Fig.S34, Fig.S36, Fig.S38, Fig.S39, Fig.5g, Fig.S22, Fig S23, Fig.S33]
